# Supplementary material for: The Brain of the Domestic Bos taurus: Weight, Encephalization and Cerebellar Quotients, and Comparison with Other Domestic and Wild Cetartiodactyla
Source: PLoS One. 2016 Apr 29;11(4):e0154580. doi: 10.1371/journal.pone.0154580 (PMC4851379; doi:10.1371/journal.pone.0154580)
Supplement: S1 Dataset — The excel columns contain details on the single individual animals sampled at the slaughterhouse, including ear tag, brain weight, body weight, and breed. (XLS) [file pone.0154580.s001.xls]

## Sheet: source data
Progressive number	Slaughtering date	Ear tag	Age (years)	Sex	Breed	Body weight (Kg)	Brain weight (g)		Breed and Attitude
3	2010-10-06	IT021001395636	5	F	Bruna Alpina	503.955	538.418		Dairy cattle
11	2010-10-06	IT022990072510	3	F	Bruna Alpina	524.294	490.675		Beef cattle
13	2010-10-06	IT024000472395	6	F	Bruna Alpina	531.073	521.343		Crossbred with double attitude
23	2010-10-13	IT024000240234	16	F	Bruna Alpina	433.898	457.878
28	2010-10-13	IT021001316266	7	F	Bruna Alpina	461.017	516.522
40	2010-10-13	IT021000849303	9	F	Bruna Alpina	526.554	546.386
71	2010-10-20	AT915811272	6	F	Bruna Alpina	592.09	439.348
75	2010-10-20	IT022990034594	4	F	Bruna Alpina	506.215	454.183
79	2010-10-20	IT022990138749	6	F	Bruna Alpina	714.124	561.184
93	2010-10-20	CH120050620354	5	F	Bruna Alpina	603.39	467.843
102	2010-10-20	IT022000131321	7	F	Bruna Alpina	560.452	497.439
132	2010-10-28	IT026990211094	3	F	Bruna Alpina	592.09	518.328
145	2010-11-02	FR5820579596	2	M	Charolais	500	470
146	2010-11-02	FR5820939345	2	M	Charolais	491.667	418.4
147	2010-11-02	FR7123259222	1	M	Charolais	645	493
148	2010-11-02	FR5454960827	1	M	Charolais	493.333	466.7
149	2010-11-02	FR0332869969	1	M	Charolais	443.333	402
150	2010-11-02	FR7121459672	1	M	Charolais	663.333	501
53	2010-10-14	IT051000015250	15	F	CHIANINA	650.847	463.29
56	2010-10-14	IT055000322080	7	F	CHIANINA	628.249	502.805
59	2010-10-14	IT051PG057C004	13	F	CHIANINA	616.949	500.854
63	2010-10-14	IT054990045748	4	F	CHIANINA	707.345	503.13
69	2010-10-14	IT055000031730	15	F	CHIANINA	528.814	552.077
96	2010-10-20	IT026990140352	4	F	Frisona Americana	628.249	454.183
2	2010-10-06	IT024000396813	7	F	Frisona Italiana	492.655	433.441
4	2010-10-06	IT021001554348	3	F	Frisona Italiana	463.277	418.006
6	2010-10-06	DE0813506626	4	F	Frisona Italiana	567.232	510.825
7	2010-10-06	IT028990001219	7	F	Frisona Italiana	596.61	538.987
9	2010-10-06	IT024000130774	10	F	Frisona Italiana	555.932	447.588
10	2010-10-06	IT028990019831	7	F	Frisona Italiana	576.271	483.601
12	2010-10-06	IT028990163345	3	F	Frisona Italiana	576.271	443.142
14	2010-10-06	IT024990045929	5	F	Frisona Italiana	725.424	539.556
16	2010-10-06	IT028990145868	2	F	Frisona Italiana	628.249	442.202
17	2010-10-13	IT028000366155	7	F	Frisona Italiana	327.684	439.871
18	2010-10-13	IT024990012962	6	F	Frisona Italiana	431.638	442.8
19	2010-10-13	IT024990060788	5	F	Frisona Italiana	447.458	487.194
20	2010-10-13	IT024990140201	4	F	Frisona Italiana	492.655	512.237
22	2010-10-13	IT021001478219	4	F	Frisona Italiana	790.96	517.911
25	2010-10-13	IT024000409831	7	F	Frisona Italiana	377.401	411.576
27	2010-10-13	IT024990189911	2	F	Frisona Italiana	727.684	492.016
33	2010-10-13	IT026000617294	7	F	Frisona Italiana	571.751	475.811
35	2010-10-13	IT026990194002	4	F	Frisona Italiana	650.847	468.981
36	2010-10-13	IT020990217789	4	F	Frisona Italiana	616.949	440.524
37	2010-10-13	IT021001391930	6	F	Frisona Italiana	607.91	424.437
39	2010-10-13	IT024000307155	8	F	Frisona Italiana	648.588	486.174
41	2010-10-13	IT024990026202	6	F	Frisona Italiana	700.565	566.769
42	2010-10-13	IT026990181404	4	F	Frisona Italiana	494.915	347.432
43	2010-10-13	IT026000463751	7	F	Frisona Italiana	553.672	483.779
44	2010-10-13	IT034000485967	8	F	Frisona Italiana	555.932	463.29
45	2010-10-13	IT024000297803	7	F	Frisona Italiana	779.661	503.884
46	2010-10-13	IT028000397273	7	F	Frisona Italiana	551.412	492.016
47	2010-10-13		2	F	Frisona Italiana	450	486
48	2010-10-13		2.5	F	Frisona Italiana	500	521
50	2010-10-13	IT020990373301	2	M	Frisona Italiana	788.333	495.3
51	2010-10-13	IT024990115247	3	M	Frisona Italiana	703.333	516.7
55	2010-10-14	IT054990097352	2	F	Frisona Italiana	537.853	506.545
57	2010-10-14	IT054990046885	5	F	Frisona Italiana	418.079	536.141
58	2010-10-14	IT054000097250	4	F	Frisona Italiana	628.249	490.937
60	2010-10-14	IT054990092790	2	F	Frisona Italiana	546.893	421.172
61	2010-10-14	IT054990073873	3	F	Frisona Italiana	687.006	514.513
62	2010-10-14	IT054990037803	6	F	Frisona Italiana	546.893	456.46
64	2010-10-14	IT026990151077	5	F	Frisona Italiana	625.989	456.409
65	2010-10-14	IT026990226420	2	F	Frisona Italiana	718.644	578.258
66	2010-10-14	IT054000016125	11	F	Frisona Italiana	537.853	514.513
67	2010-10-14	IT054990000034	7	F	Frisona Italiana	483.616	485.542
68	2010-10-14	IT054990067359	4	F	Frisona Italiana	445.198	421.172
70	2010-10-14	IT054000085618	7	F	Frisona Italiana	544.633	439.385
72	2010-10-20	IT023000350081	7	F	Frisona Italiana	533.333	502.548
73	2010-10-20	IT023990151251	4	F	Frisona Italiana	517.514	489.297
76	2010-10-20	IT024990113110	4	F	Frisona Italiana	431.638	515.753
80	2010-10-20	IT026990175239	4	F	Frisona Italiana	531.073	421.172
90	2010-10-20	IT024990037541	6	F	Frisona Italiana	795.48	453.045
91	2010-10-20	IT024990106846	5	F	Frisona Italiana	472.316	401.821
92	2010-10-20	IT024990086489	5	F	Frisona Italiana	689.266	522.482
94	2010-10-20	IT028000228003	9	F	Frisona Italiana	424.859	443.939
95	2010-10-20	IT026990001992	6	F	Frisona Italiana	650.847	458.736
98	2010-10-20	IT028990076265	5	F	Frisona Italiana	553.672	580.535
99	2010-10-20	IT027000128036	6	F	Frisona Italiana	583.051	459.646
100	2010-10-20	IT026990218141	2	F	Frisona Italiana	517.514	472.396
101	2010-10-20	IT026990179943	4	F	Frisona Italiana	589.831	454.251
104	2010-10-20	IT028990162100	3	F	Frisona Italiana	512.994	488.332
105	2010-10-20	IT023990222906	2	F	Frisona Italiana	384.181	460.725
106	2010-10-20	IT023990079901	5	F	Frisona Italiana	759.322	496.301
107	2010-10-20	IT020990047056	4	F	Frisona Italiana	795.48	409.786
108	2010-10-20	IT020990165846	5	F	Frisona Italiana	714.124	470.12
109	2010-10-20	IT020990214967	4	F	Frisona Italiana	549.153	435.97
110	2010-10-20	IT020990269643	3	F	Frisona Italiana	714.124	387.023
111	2010-10-20	IT020990046965	6	F	Frisona Italiana	761.582	438.247
112	2010-10-20	IT020990362847	2	F	Frisona Italiana	653.107	499.715
113	2010-10-20	IT020500281569	6	F	Frisona Italiana	743.503	438.247
115	2010-10-28	IT028990173629	2	F	Frisona Italiana	508.475	443.939
117	2010-10-28	IT026000459484	8	F	Frisona Italiana	668.927	464.428
118	2010-10-28	IT026000602958	7	F	Frisona Italiana	571.751	473.534
120	2010-10-28	IT027990010248	6	F	Frisona Italiana	607.91	378.722
121	2010-10-28	IT026990087877	6	F	Frisona Italiana	549.153	430.279
131	2010-10-28	IT026000443519	9	F	Frisona Italiana	818.079	560.046
133	2010-10-28	IT026990211733	3	F	Frisona Italiana	673.446	461.736
135	2010-10-28	IT026990089045	6	F	Frisona Italiana	867.797	497.749
136	2010-10-28	IT026000568927	8	F	Frisona Italiana	840.678	528.033
137	2010-10-28	IT026000568927	8	F	Frisona Italiana	644.068	405.145
138	2010-10-28	IT026990261425	1	M	Frisona Italiana	500	487.258
139	2010-10-28	IT026990261434	1	M	Frisona Italiana	533.333	425.076
140	2010-10-28	IT026990261415	1	F	Frisona Italiana	635.028	498.577
141	2010-06-22		3	F	Frisona Italiana	450	549.061
142	2010-02-04		5	F	Frisona Italiana	620	515.358
143	2010-03-09		5	F	Frisona Italiana	620	549.533
144	2010-03-23		5	F	Frisona Italiana	590	511.945
21	2010-10-13	IT021000894309	9	F	Grigio Alpina	526.554	469.453
74	2010-10-20	IT021001371335	6	F	Grigio Alpina	580.791	512.742
1	2010-10-06	IT028990093017	4	F	Incrocio	544.633	466.881
15	2010-10-06	IT024990193708	2	F	Incrocio	700.565	490.246
31	2010-10-13	IT021001340470	6	F	Incrocio	797.74	460.725
52	2010-10-14	IT054990049390	5	F	Incrocio	775.141	512.516
103	2010-10-20	IT028990097085	4	F	Incrocio	655.367	474.752
134	2010-10-28	IT026990261429	1	F	Incrocio	614.689	481.226
24	2010-10-13	IT026000427178	9	F	P.N.Polacca	506.215	488.746
26	2010-10-13	IT026990244188	8	F	Pezzata Nera	393.22	405.708
29	2010-10-13	IT026990072754	7	F	Pezzata Nera	483.616	501.726
30	2010-10-13	IT026000564297	8	F	Pezzata Nera	483.616	458.567
38	2010-10-13	IT024000383712	7	F	Pezzata Nera	655.367	436.987
78	2010-10-20	IT026990162087	5	F	Pezzata Nera	515.254	449.63
116	2010-10-28	IT026990224980	3	F	Pezzata Nera	564.972	421.172
119	2010-10-28	IT026990196530	4	F	Pezzata Nera	752.542	512.516
125	2010-10-28	IT026990005833	15	F	Pezzata Nera	531.073	501.992
8	2010-10-06	IT022990063255	4	F	Pezzata Rossa	707.345	623.997
34	2010-10-13	IT021001434825	5	F	Pezzata Rossa	770.621	463.962
49	2010-10-13	IT026990245199	2	M	Pezzata Rossa	521.667	463.964
54	2010-10-14	IT054990002305	13	F	Pezzata Rossa	752.542	482.641
77	2010-10-20	AT558003414	3	F	Pezzata Rossa	476.836	412.066
114	2010-10-21		8	F	Pezzata Rossa	507	459.735
122	2010-10-28	AT382910972	7	F	Pezzata Rossa	431.638	372.225
123	2010-10-28	AT590762272	7	F	Pezzata Rossa	714.124	474.673
124	2010-10-28	IT093990008306	7	F	Pezzata Rossa	614.689	531.588
126	2010-10-28	AT704673647	8	F	Pezzata Rossa	499.435	512.516
127	2010-10-28	AT80128647	8	F	Pezzata Rossa	576.271	475.831
128	2010-10-28	AT380766172	7	F	Pezzata Rossa	499.435	511.945
129	2010-10-28	AT230517172	6	F	Pezzata Rossa	653.107	561.184
130	2010-10-28	AT110577907	7	F	Pezzata Rossa	680.226	462.151
97	2010-10-20	IT014990024734	6	F	Pezzata rossa	533.333	489.858
32	2010-10-13	IT021001164712	7	F	Pizgauer	743.503	608.993
5	2010-10-06	IT022000208587	9	F	Rendena	526.554	455.048
81	2010-10-20	RO014000154584	2	F	Incrocio	562.712	566.875
82	2010-10-20	RO131000185184	2	F	Incrocio	741.243	521.343
83	2010-10-20	RO016000058197	15	F	Incrocio	919.774	531.19
84	2010-10-20	RO017000058114	8	F	Incrocio	827.119	449.935
85	2010-10-20	RO018000109883	3	F	Incrocio	657.627	435.97
86	2010-10-20	RO132000173739	2	F	Incrocio	635.028	486.056
87	2010-10-20	RO014000058377	6	F	Incrocio	684.746	627.205
88	2010-10-20	RO014000058230	7	F	Incrocio	725.424	423.449
89	2010-10-20	RO012000058270	9	F	Incrocio	718.644	458.736

## Sheet: Brain vescicles
Brain ID	BRAIN WEIGHT	TELENCEPHALON		DIENCEPHALON		CEREBELLUM		BRAIN STEM		MESENCEPHALON		PONS		MEDULLA OBLONGATA
		WEIGHT	%	WEIGHT	%	WEIGHT	%	WEIGHT	%	WEIGHT	%	WEIGHT	%	WEIGHT	%
1	605.8	456.7	75.3879	37.1	6.12413	61.1	10.0858	51.3	8.46814	18.1	2.98778	10.3	1.70023	22.9	3.78013
2	532.6	405.6	76.1547	30.1	5.65152	52.3	9.81975	45.1	8.46789	16.2	3.04168	9.1	1.7086	19.8	3.71761
3	488.9	370.1	75.7006	31.2	6.38167	48.3	9.87932	39.6	8.09982	13.4	2.74085	8.7	1.77951	17.5	3.57946
4	437.2	332.7	76.0979	27.4	6.26715	40.7	9.30924	36.4	8.32571	9.3	2.12717	11.4	2.6075	15.7	3.59103
5	454	342.1	75.3524	23.1	5.08811	46.9	10.3304	42	9.2511	12.7	2.79736	10.1	2.22467	19.2	4.22907
6	477.7	358.1	74.9634	29.7	6.21729	47.9	10.0272	42	8.79213	12.8	2.67951	9.7	2.03056	19.5	4.08206
7	448.8	341.9	76.1809	28.1	6.26114	44.5	9.91533	34.5	7.68717	13.5	3.00802	6.2	1.38146	14.8	3.29768
8	421.6	315.2	74.7628	23	5.45541	42.8	10.1518	40.8	9.67742	14.9	3.53416	7.5	1.77894	18.4	4.36433
Mean	483.325	365.3	75.5751	28.7125	5.9308	48.0625	9.93986	41.4625	8.59617	13.8625	2.86457	9.125	1.90143	18.475	3.83017
SEM	21.3309	16.2082	0.194141	1.61283	0.166858	2.25182	0.107134	1.83517	0.224208	0.927157	0.140998	0.585769	0.13347	0.897168	0.128637
